# Supplementary material for: Comparison of Next-Generation Sequencing and Fluorescence In Situ Hybridization for Detection of Segmental Chromosomal Aberrations in Neuroblastoma
Source: Diagnostics (Basel). 2021 Sep 17;11(9):1702. doi: 10.3390/diagnostics11091702 (PMC8465051; doi:10.3390/diagnostics11091702)
Supplement: Supplementary file 1 [file diagnostics-11-01702-s001.zip]

Archive with 2 entries (2 files):
- diagnostics-1357025 Figures S1-3.pdf
- diagnostics-1357025 Table S1.pdf
